# Supplementary material for: Weighted Gene Co-Expression Network Analysis Identifies a Functional Guild and Metabolite Cluster Mediating the Relationship between Mucosal Inflammation and Adherence to the Mediterranean Diet in Ulcerative Colitis
Source: Int J Mol Sci. 2023 Apr 15;24(8):7323. doi: 10.3390/ijms24087323 (PMC10138710; doi:10.3390/ijms24087323)
Supplement: Supplementary file 1 [file ijms-24-07323-s001.zip]

Archive with 1 entries (1 files):
- ijms-2299028-supplementary.pdf
